# Supplementary material for: ﻿New and little-known stonefly species of the Rhopalopsolevietnamica ‘western assemblage’ group (Plecoptera, Leuctridae) from China
Source: Zookeys. 2023 Nov 6;1183:125–37. doi: 10.3897/zookeys.1183.103288 (PMC10646793; doi:10.3897/zookeys.1183.103288)
Supplement: XML Treatment for Rhopalopsole bawanglinga [file zookeys.1183.103288-treatment1.xml]

<!DOCTYPE tp:taxon-treatment
  PUBLIC "-//TaxonX//DTD Taxonomic Treatment Publishing DTD v0 20100105//EN" "tax-treatment-NSO.dtd">
<tp:taxon-treatment xmlns:tp="http://www.plazi.org/taxpub"><tp:treatment-meta><kwd-group><label>Taxon classification</label><kwd>
              <named-content content-type="kingdom">Animalia</named-content>
            </kwd><kwd>
              <named-content content-type="order">Plecoptera</named-content>
            </kwd><kwd>
              <named-content content-type="family">Leuctridae</named-content>
            </kwd></kwd-group><mixed-citation publication-type="journal"><person-group><name><surname>Li</surname><given-names>Mengyu</given-names></name><name><surname>Wang</surname><given-names>Bingli</given-names></name><name><surname>Yang</surname><given-names>Ding</given-names></name><name><surname>Murányi</surname><given-names>Dávid</given-names></name><name><surname>Li</surname><given-names>Weihai</given-names></name><name><surname>Wang</surname><given-names>Hongliang</given-names></name></person-group><article-title>﻿New and little-known stonefly species of the <italic><tp:taxon-name><tp:taxon-name-part taxon-name-part-type="genus" reg="Rhopalopsole">Rhopalopsole</tp:taxon-name-part><tp:taxon-name-part taxon-name-part-type="species" reg="vietnamica">vietnamica</tp:taxon-name-part></tp:taxon-name></italic> ‘western assemblage’ group (<tp:taxon-name><tp:taxon-name-part taxon-name-part-type="order">Plecoptera</tp:taxon-name-part></tp:taxon-name>, <tp:taxon-name><tp:taxon-name-part taxon-name-part-type="family">Leuctridae</tp:taxon-name-part></tp:taxon-name>) from China</article-title><source>Zookeys</source><day>06</day><month>11</month><year>2023</year><volume>1183</volume><fpage>125</fpage><lpage>137</lpage><pub-id pub-id-type="doi">10.3897/zookeys.1183.103288</pub-id></mixed-citation></tp:treatment-meta><tp:nomenclature><label>﻿</label><tp:taxon-name>
            <object-id xmlns:xlink="http://www.w3.org/1999/xlink" content-type="arpha" xlink:type="simple">330448BE-F47F-5838-820F-8FA6835AA1D3</object-id>
            <tp:taxon-name-part taxon-name-part-type="genus" reg="Rhopalopsole">Rhopalopsole</tp:taxon-name-part>
            <tp:taxon-name-part taxon-name-part-type="species" reg="bawanglinga">bawanglinga</tp:taxon-name-part>
            <object-id xmlns:xlink="http://www.w3.org/1999/xlink" content-type="zoobank" xlink:type="simple">https://zoobank.org/F26FAD81-D6AA-44BA-99B7-88067CD05AB1</object-id>
          </tp:taxon-name><tp:taxon-authority>Li, Li &amp; Yang</tp:taxon-authority><tp:taxon-status xmlns:xlink="http://www.w3.org/1999/xlink" xlink:type="simple">sp. nov.</tp:taxon-status><xref ref-type="fig" rid="F1">Figs 1</xref><xref ref-type="fig" rid="F2">, 2</xref></tp:nomenclature><tp:treatment-sec sec-type="type material" id="SECID0EJNAE"><title>Type material.</title><p><bold><italic>Holotype</italic></bold>: male (<named-content xmlns:xlink="http://www.w3.org/1999/xlink" content-type="dwc:institutional_code" xlink:title="Entomological Museum of China Agricultural University" xlink:href="http://grbio.org/institution/china-agricultural-university" xlink:type="simple">CAU</named-content>), China: Hainan Province, Changjiang County, Bawangling National Forest Park, Dong’er Station, 22.X.2007, <named-content xmlns:xlink="http://www.w3.org/1999/xlink" content-type="dwc:verbatimCoordinates" xlink:type="simple"><named-content content-type="geo-json" specific-use="{&#34;type&#34;:&#34;Point&#34;,&#34;coordinates&#34;:[109.034000,19.250400]}" id="NCID0E2NAE" xlink:type="simple">19°15'1.44"N, 109°2'2.4"E</named-content></named-content>, 1000 m, leg. D. Yang. <bold><italic>Paratypes</italic></bold>: 1 female (<named-content xmlns:xlink="http://www.w3.org/1999/xlink" content-type="dwc:institutional_code" xlink:title="Entomological Museum of China Agricultural University" xlink:href="http://grbio.org/institution/china-agricultural-university" xlink:type="simple">CAU</named-content>): same data as holotype; 2 females (<abbrev xmlns:xlink="http://www.w3.org/1999/xlink" xlink:title="Insect Collection of Henan Institute of Science and Technology" id="ABBRID0EHOAE" xlink:type="simple">HIST</abbrev>), China: Hainan Province, Ledong County, Jianfengling, Tianchi–Mingfenggu, 3.VIII.2016, 18°44'49.2"N, 108°50'57.12"E, 890 m, leg. Weihai Li, Rongfeng Wang.</p></tp:treatment-sec><tp:treatment-sec sec-type="diagnosis" id="SECID0ELOAE"><title>Diagnosis.</title><p>Male adult of this species is characterized by the lateral projections of the tergum 10 being bifurcate with the upper spine longer than the lower one in lateral view. The cercus bears a stout dorsoapical spine, and the epiproct is subtrapezoid with deep, circularly incised anterior margin in dorsal view. Females are diagnosed by the posterior margin of sternum 7 forming a narrowly produced pregenital plate, posteromedial portion slightly bilobed.</p></tp:treatment-sec><tp:treatment-sec sec-type="description" id="SECID0EQOAE"><title>Description.</title><p><bold><italic>Adult habitus</italic>.</bold> Forewing length is 6.8 mm in the male, 7.0–7.4 mm in the females. Head brown to dark brown, slightly wider than pronotum; compound eyes black; antennae and mouthparts brownish to brown. Pronotum brown with dark rugosities; wings subhyaline with darker veins; legs brown. Abdomen brown.</p><p><bold>Male</bold> (Figs <xref ref-type="fig" rid="F1">1</xref>, <xref ref-type="fig" rid="F3">3</xref>). Tergum 9 (Figs <xref ref-type="fig" rid="F1">1A</xref>, <xref ref-type="fig" rid="F3">3A</xref>) weakly sclerotized except anterior margin and lateral portions, medial 1/3 with a large trapezoidal membranous area surrounded by lateral sclerotized portion and ornamented posteromedial margin which terminates in a thin, produced sclerite with tiny granules. Sternum 9 (Figs <xref ref-type="fig" rid="F1">1B</xref>, <xref ref-type="fig" rid="F3">3B</xref>) longer than wide, distal portion with distinct trapezoidal subgenital plate, the plate about as long as wide, with a subapical constriction; vesicle dark brown, ovum-shaped in ventral view, tongue-like in lateral view, covered with dense hairs. Tergum 10 (Figs <xref ref-type="fig" rid="F1">1A, C</xref>, <xref ref-type="fig" rid="F3">3A, C</xref>) with well sclerotized, bifurcate lateral projections, terminating in two acute, parallel-sided points in dorsal aspect, the upper spine is longer than lower spine in lateral view. Central plate (Figs <xref ref-type="fig" rid="F1">1A, D</xref>, <xref ref-type="fig" rid="F3">3A, D</xref>) sclerotized and trilobed, lateral lobes subtriangular, together with a circular anteromedial incision of the medial lobe resemble flying wings; medial lobe darkly pigmented, with a small knob-like projection. Transverse bars slightly elevated medially, triangular, posterior margin and inner portion sclerotized. Cercus barely 3× longer than wide, curved dorsally, with a stout subapical spine. Epiproct (Figs <xref ref-type="fig" rid="F1">1A, E</xref>, <xref ref-type="fig" rid="F3">3A, E</xref>) strongly sclerotized and darkly sclerotized laterally, subtrapezoid with deep, circularly incised anterior margin in dorsal view, longer than wide. Subanal lobe (Figs <xref ref-type="fig" rid="F1">1B</xref>, <xref ref-type="fig" rid="F3">3B</xref>) distinctly sclerotized basally, lateral margins and apex membranous, ventral furrows vague.</p><fig id="F1" position="float" orientation="portrait"><object-id xmlns:xlink="http://www.w3.org/1999/xlink" content-type="doi" xlink:type="simple">10.3897/zookeys.1183.103288.figure1</object-id><object-id xmlns:xlink="http://www.w3.org/1999/xlink" content-type="arpha" xlink:type="simple">3D022D21-F04F-537A-AA37-3F636B64F4F6</object-id><label>Figure 1.</label><caption><p><italic><tp:taxon-name><tp:taxon-name-part taxon-name-part-type="genus" reg="Rhopalopsole">Rhopalopsole</tp:taxon-name-part><tp:taxon-name-part taxon-name-part-type="species" reg="bawanglinga">bawanglinga</tp:taxon-name-part></tp:taxon-name></italic> Li, Li &amp; Yang, sp. nov. (male) <bold>A</bold> terminalia, dorsal view <bold>B</bold> terminalia, ventral view <bold>C</bold> terminalia, lateral view <bold>D</bold> terminalia, dorsolateral view <bold>E</bold> epiproct dorsal view. <bold>ep</bold>: epiproct; <bold>ls</bold>: lower spine; <bold>us</bold>: upper spine.</p></caption><graphic xmlns:xlink="http://www.w3.org/1999/xlink" xlink:href="zookeys-1183-125_article-103288__-g001.jpg" position="float" orientation="portrait" xlink:type="simple" id="oo_931914.jpg"><uri content-type="original_file" xlink:type="simple">https://binary.pensoft.net/fig/931914</uri></graphic></fig><p><bold>Female</bold> (Fig. <xref ref-type="fig" rid="F2">2A, B</xref>). Posterior margin of sternum 7 forming a triangularly produced pregenital plate; plate with sclerotized bilobed distal tip. Sternum 8 membranous except a slender, transverse posterior strip.</p><fig id="F2" position="float" orientation="portrait"><object-id xmlns:xlink="http://www.w3.org/1999/xlink" content-type="doi" xlink:type="simple">10.3897/zookeys.1183.103288.figure2</object-id><object-id xmlns:xlink="http://www.w3.org/1999/xlink" content-type="arpha" xlink:type="simple">7572B1CF-938E-54DA-822F-C7E9075B31C2</object-id><label>Figure 2.</label><caption><p><italic><tp:taxon-name><tp:taxon-name-part taxon-name-part-type="genus" reg="Rhopalopsole">Rhopalopsole</tp:taxon-name-part><tp:taxon-name-part taxon-name-part-type="species" reg="bawanglinga">bawanglinga</tp:taxon-name-part></tp:taxon-name></italic> Li, Li &amp; Yang, sp. n. (female) <bold>A</bold> terminalia, ventral view (apex of pregenital plate enlarged) <bold>B</bold> terminalia, lateral view.</p></caption><graphic xmlns:xlink="http://www.w3.org/1999/xlink" xlink:href="zookeys-1183-125_article-103288__-g002.jpg" position="float" orientation="portrait" xlink:type="simple" id="oo_931915.jpg"><uri content-type="original_file" xlink:type="simple">https://binary.pensoft.net/fig/931915</uri></graphic></fig><fig id="F3" position="float" orientation="portrait"><object-id xmlns:xlink="http://www.w3.org/1999/xlink" content-type="doi" xlink:type="simple">10.3897/zookeys.1183.103288.figure3</object-id><object-id xmlns:xlink="http://www.w3.org/1999/xlink" content-type="arpha" xlink:type="simple">BF3253B0-8E50-5E32-A504-86FD2A0EF9C1</object-id><label>Figure 3.</label><caption><p><italic><tp:taxon-name><tp:taxon-name-part taxon-name-part-type="genus" reg="Rhopalopsole">Rhopalopsole</tp:taxon-name-part><tp:taxon-name-part taxon-name-part-type="species" reg="bawanglinga">bawanglinga</tp:taxon-name-part></tp:taxon-name></italic> Li, Li &amp; Yang, sp. n. (male) <bold>A</bold> terminalia, dorsal view <bold>B</bold> terminalia, ventral view <bold>C</bold> terminalia, lateral view <bold>D</bold> terminalia, dorsolateral view <bold>E</bold> epiproct dorsal view. <bold>ep</bold>: epiproct; <bold>ls</bold>: lower spine; <bold>us</bold>: upper spine.</p></caption><graphic xmlns:xlink="http://www.w3.org/1999/xlink" xlink:href="zookeys-1183-125_article-103288__-g003.jpg" position="float" orientation="portrait" xlink:type="simple" id="oo_931916.jpg"><uri content-type="original_file" xlink:type="simple">https://binary.pensoft.net/fig/931916</uri></graphic></fig></tp:treatment-sec><tp:treatment-sec sec-type="etymology" id="SECID0ELUAE"><title>Etymology.</title><p>The specific name refers to the Bawangling National Forest Park.</p></tp:treatment-sec><tp:treatment-sec sec-type="distribution" id="SECID0EQUAE"><title>Distribution.</title><p>China (Hainan).</p></tp:treatment-sec><tp:treatment-sec sec-type="remarks" id="SECID0EVUAE"><title>Remarks.</title><p>The new species is a typical member of the <italic><tp:taxon-name><tp:taxon-name-part taxon-name-part-type="genus" reg="Rhopalopsole">R.</tp:taxon-name-part><tp:taxon-name-part taxon-name-part-type="species" reg="vietnamica">vietnamica</tp:taxon-name-part></tp:taxon-name></italic> group, western assemblage sensu <xref ref-type="bibr" rid="B24">Sivec et al. (2008)</xref>. The male of the new species seems closely related to <italic><tp:taxon-name><tp:taxon-name-part taxon-name-part-type="genus" reg="Rhopalopsole">R.</tp:taxon-name-part><tp:taxon-name-part taxon-name-part-type="species" reg="hainana">hainana</tp:taxon-name-part></tp:taxon-name></italic> from Hainan and <italic><tp:taxon-name><tp:taxon-name-part taxon-name-part-type="genus" reg="Rhopalopsole">R.</tp:taxon-name-part><tp:taxon-name-part taxon-name-part-type="species" reg="cestroidea">cestroidea</tp:taxon-name-part></tp:taxon-name></italic> Li &amp; Yang, 2017 (in: <xref ref-type="bibr" rid="B14">Li et al. 2017</xref>) from Guangxi, as they share a similar wide epiproct. However, it can be differentiated from both by bifurcate lateral projections on tergum 10, with the upper spine being longer than the lower one in lateral view, and the presence of a concave anterior margin of the epiproct. In <italic><tp:taxon-name><tp:taxon-name-part taxon-name-part-type="genus" reg="Rhopalopsole">R.</tp:taxon-name-part><tp:taxon-name-part taxon-name-part-type="species" reg="hainana">hainana</tp:taxon-name-part></tp:taxon-name></italic> and <italic><tp:taxon-name><tp:taxon-name-part taxon-name-part-type="genus" reg="Rhopalopsole">R.</tp:taxon-name-part><tp:taxon-name-part taxon-name-part-type="species" reg="cestroidea">cestroidea</tp:taxon-name-part></tp:taxon-name></italic>, the terminal bifurcation of lateral projections on tergum 10 is of equal length in lateral view, and the epiproct has a truncate or convex anterior margin. Additionally, the cercus of <italic><tp:taxon-name><tp:taxon-name-part taxon-name-part-type="genus" reg="Rhopalopsole">R.</tp:taxon-name-part><tp:taxon-name-part taxon-name-part-type="species" reg="cestroidea">cestroidea</tp:taxon-name-part></tp:taxon-name></italic> lacks a spine, and that of <italic><tp:taxon-name><tp:taxon-name-part taxon-name-part-type="genus" reg="Rhopalopsole">R.</tp:taxon-name-part><tp:taxon-name-part taxon-name-part-type="species" reg="hainana">hainana</tp:taxon-name-part></tp:taxon-name></italic> has a sharp subapical spine, whereas the cercal spine in the new species is stout. The female is distinctive due to the bilobed distal tip of the pregenital plate.</p></tp:treatment-sec><ref-list><ref id="B24"><mixed-citation xmlns:xlink="http://www.w3.org/1999/xlink" xlink:type="simple"><person-group><name name-style="western"><surname>Sivec</surname><given-names>I</given-names></name><name name-style="western"><surname>Harper</surname><given-names>PP</given-names></name><name name-style="western"><surname>Shimizu</surname><given-names>T</given-names></name></person-group> (<year>2008</year>) <article-title>Contribution to the study of the Oriental genus <italic><tp:taxon-name><tp:taxon-name-part taxon-name-part-type="genus">Rhopalopsole</tp:taxon-name-part></tp:taxon-name></italic> (<tp:taxon-name><tp:taxon-name-part taxon-name-part-type="order">Plecoptera</tp:taxon-name-part></tp:taxon-name>: <tp:taxon-name><tp:taxon-name-part taxon-name-part-type="family">Leuctridae</tp:taxon-name-part></tp:taxon-name>).</article-title><source>Scopolia</source><volume>64</volume>: <fpage>1</fpage>–<lpage>122</lpage>.</mixed-citation></ref><ref id="B14"><mixed-citation xmlns:xlink="http://www.w3.org/1999/xlink" xlink:type="simple"><person-group><name name-style="western"><surname>Li</surname><given-names>WH</given-names></name><name name-style="western"><surname>Murányi</surname><given-names>D</given-names></name><name name-style="western"><surname>Gamboa</surname><given-names>M</given-names></name><name name-style="western"><surname>Yang</surname><given-names>D</given-names></name><name name-style="western"><surname>Wantanabe</surname><given-names>K</given-names></name></person-group> (<year>2017</year>) <article-title>New species and records of <tp:taxon-name><tp:taxon-name-part taxon-name-part-type="family">Leuctridae</tp:taxon-name-part></tp:taxon-name> (<tp:taxon-name><tp:taxon-name-part taxon-name-part-type="order">Plecoptera</tp:taxon-name-part></tp:taxon-name>) from Guangxi, China, on the basis of morphological and molecular data, with emphasis on <italic><tp:taxon-name><tp:taxon-name-part taxon-name-part-type="genus">Rhopalopsole</tp:taxon-name-part></tp:taxon-name></italic>.</article-title><source>Zootaxa</source><volume>4243</volume>(<issue>1</issue>): <fpage>165</fpage>–<lpage>176</lpage>. <ext-link xlink:href="10.11646/zootaxa.4243.1.8" ext-link-type="doi" xlink:type="simple">https://doi.org/10.11646/zootaxa.4243.1.8</ext-link></mixed-citation></ref></ref-list></tp:taxon-treatment>
