# Supplementary material for: ﻿New and little-known stonefly species of the Rhopalopsolevietnamica ‘western assemblage’ group (Plecoptera, Leuctridae) from China
Source: Zookeys. 2023 Nov 6;1183:125–37. doi: 10.3897/zookeys.1183.103288 (PMC10646793; doi:10.3897/zookeys.1183.103288)
Supplement: XML Treatment for Rhopalopsole hainana [file zookeys.1183.103288-treatment2.xml]

<!DOCTYPE tp:taxon-treatment
  PUBLIC "-//TaxonX//DTD Taxonomic Treatment Publishing DTD v0 20100105//EN" "tax-treatment-NSO.dtd">
<tp:taxon-treatment xmlns:tp="http://www.plazi.org/taxpub"><tp:treatment-meta><kwd-group><label>Taxon classification</label><kwd>
              <named-content content-type="kingdom">Animalia</named-content>
            </kwd><kwd>
              <named-content content-type="order">Plecoptera</named-content>
            </kwd><kwd>
              <named-content content-type="family">Leuctridae</named-content>
            </kwd></kwd-group><mixed-citation publication-type="journal"><person-group><name><surname>Li</surname><given-names>Mengyu</given-names></name><name><surname>Wang</surname><given-names>Bingli</given-names></name><name><surname>Yang</surname><given-names>Ding</given-names></name><name><surname>Murányi</surname><given-names>Dávid</given-names></name><name><surname>Li</surname><given-names>Weihai</given-names></name><name><surname>Wang</surname><given-names>Hongliang</given-names></name></person-group><article-title>﻿New and little-known stonefly species of the <italic><tp:taxon-name><tp:taxon-name-part taxon-name-part-type="genus" reg="Rhopalopsole">Rhopalopsole</tp:taxon-name-part><tp:taxon-name-part taxon-name-part-type="species" reg="vietnamica">vietnamica</tp:taxon-name-part></tp:taxon-name></italic> ‘western assemblage’ group (<tp:taxon-name><tp:taxon-name-part taxon-name-part-type="order">Plecoptera</tp:taxon-name-part></tp:taxon-name>, <tp:taxon-name><tp:taxon-name-part taxon-name-part-type="family">Leuctridae</tp:taxon-name-part></tp:taxon-name>) from China</article-title><source>Zookeys</source><day>06</day><month>11</month><year>2023</year><volume>1183</volume><fpage>125</fpage><lpage>137</lpage><pub-id pub-id-type="doi">10.3897/zookeys.1183.103288</pub-id></mixed-citation></tp:treatment-meta><tp:nomenclature><label>﻿</label><tp:taxon-name>
            <object-id xmlns:xlink="http://www.w3.org/1999/xlink" content-type="arpha" xlink:type="simple">471B654B-1D16-5DB4-8F55-A5442CBAE2CC</object-id>
            <tp:taxon-name-part taxon-name-part-type="genus" reg="Rhopalopsole">Rhopalopsole</tp:taxon-name-part>
            <tp:taxon-name-part taxon-name-part-type="species" reg="hainana">hainana</tp:taxon-name-part>
          </tp:taxon-name><tp:taxon-authority>Li &amp; Yang, 2010</tp:taxon-authority><xref ref-type="fig" rid="F4">Fig. 4</xref><tp:nomenclature-citation-list><tp:nomenclature-citation><tp:taxon-name>
                <tp:taxon-name-part taxon-name-part-type="genus" reg="Rhopalopsole">Rhopalopsole</tp:taxon-name-part>
                <tp:taxon-name-part taxon-name-part-type="species" reg="hainana">hainana</tp:taxon-name-part>
              </tp:taxon-name><comment>Li &amp; Yang, 2010: 59 (original description).</comment></tp:nomenclature-citation></tp:nomenclature-citation-list></tp:nomenclature><tp:treatment-sec sec-type="material" id="SECID0EGZAE"><title>Material examined.</title><p>11 males, 5 females (<named-content xmlns:xlink="http://www.w3.org/1999/xlink" content-type="dwc:institutional_code" xlink:title="Entomological Museum of China Agricultural University" xlink:href="http://grbio.org/institution/china-agricultural-university" xlink:type="simple">CAU</named-content>), China: Hainan Province, Baisha, Yinggeling, Hongxin Village, 23–24.V.2007, <named-content xmlns:xlink="http://www.w3.org/1999/xlink" content-type="dwc:verbatimCoordinates" xlink:type="simple"><named-content content-type="geo-json" specific-use="{&#34;type&#34;:&#34;Point&#34;,&#34;coordinates&#34;:[109.554000,19.206200]}" id="NCID0ETZAE" xlink:type="simple">19°12'22.32"N, 109°33'14.4"E</named-content></named-content>, 250 m, leg. J.X. Liu; 1 female (<named-content xmlns:xlink="http://www.w3.org/1999/xlink" content-type="dwc:institutional_code" xlink:title="Entomological Museum of China Agricultural University" xlink:href="http://grbio.org/institution/china-agricultural-university" xlink:type="simple">CAU</named-content>), China: Hainan Province, Lingshui County, Diaoluo Mountain, 1.VII.2011, <named-content xmlns:xlink="http://www.w3.org/1999/xlink" content-type="dwc:verbatimCoordinates" xlink:type="simple"><named-content content-type="geo-json" specific-use="{&#34;type&#34;:&#34;Point&#34;,&#34;coordinates&#34;:[109.869000,18.725300]}" id="NCID0E6ZAE" xlink:type="simple">18°43'31.08"N, 109°52'8.4"E</named-content></named-content>, 294 m, leg. W.H. Li; 2 females (<named-content xmlns:xlink="http://www.w3.org/1999/xlink" content-type="dwc:institutional_code" xlink:title="Entomological Museum of China Agricultural University" xlink:href="http://grbio.org/institution/china-agricultural-university" xlink:type="simple">CAU</named-content>), China: Hainan Province, Baisha, Yinggeling, 29.X.2011, <named-content xmlns:xlink="http://www.w3.org/1999/xlink" content-type="dwc:verbatimCoordinates" xlink:type="simple"><named-content content-type="geo-json" specific-use="{&#34;type&#34;:&#34;Point&#34;,&#34;coordinates&#34;:[109.519700,19.081200]}" id="NCID0EL1AE" xlink:type="simple">19°4'52.32"N, 109°31'10.92"E</named-content></named-content>, 1191 m, leg. W.H. Li.</p></tp:treatment-sec><tp:treatment-sec sec-type="description" id="SECID0EQ1AE"><title>Description.</title><p><bold>Female.</bold> (Fig. <xref ref-type="fig" rid="F4">4A, B</xref>) Pregenital plate on sternum 7 sclerotized, distally produced into strongly sclerotized triangular lobe with sinuous lateral margins, covered with long hairs; dorsoventrally flattened in lateral view. Sternum 8 with a trapezoid, transverse band across the posterior half of the segment.</p><fig id="F4" position="float" orientation="portrait"><object-id xmlns:xlink="http://www.w3.org/1999/xlink" content-type="doi" xlink:type="simple">10.3897/zookeys.1183.103288.figure4</object-id><object-id xmlns:xlink="http://www.w3.org/1999/xlink" content-type="arpha" xlink:type="simple">91D8017D-73D6-5EDE-85D6-F32E96AFE962</object-id><label>Figure 4.</label><caption><p><italic><tp:taxon-name><tp:taxon-name-part taxon-name-part-type="genus" reg="Rhopalopsole">Rhopalopsole</tp:taxon-name-part><tp:taxon-name-part taxon-name-part-type="species" reg="hainana">hainana</tp:taxon-name-part></tp:taxon-name></italic> Li &amp; Yang, 2010 (female) <bold>A</bold> terminalia, ventral view (apex of pregenital plate enlarged) <bold>B</bold> terminalia, lateral view.</p></caption><graphic xmlns:xlink="http://www.w3.org/1999/xlink" xlink:href="zookeys-1183-125_article-103288__-g004.jpg" position="float" orientation="portrait" xlink:type="simple" id="oo_931917.jpg"><uri content-type="original_file" xlink:type="simple">https://binary.pensoft.net/fig/931917</uri></graphic></fig></tp:treatment-sec><tp:treatment-sec sec-type="remarks" id="SECID0EY2AE"><title>Remarks.</title><p>Genetic distance refers to the genetic divergence between species and can be used to compare the genetic similarity between difference species (<xref ref-type="bibr" rid="B25">Wang et al. 2013</xref>); generally, more than 98% of congeneric species or sister species pairs have greater than 0.02 sequence divergence (<xref ref-type="bibr" rid="B6">Johns and Avise 1998</xref>; <xref ref-type="bibr" rid="B5">Hebert et al. 2003</xref>; <xref ref-type="bibr" rid="B17">Park et al. 2011</xref>). In our study, pairwise distances of the <italic><tp:taxon-name><tp:taxon-name-part taxon-name-part-type="genus" reg="Rhopalopsole">Rhopalopsole</tp:taxon-name-part></tp:taxon-name></italic> species were 0–0.9%; lower than the 2% threshold considered for a rough differentiation between intraspecific and interspecific distances (<xref ref-type="bibr" rid="B42">Zhou et al. 2009</xref>). The genetic distance of COI between J66 and J61 is 0 and between J66 and J64 is 0.9% (Table <xref ref-type="table" rid="T3">3</xref>). The combination of morphology and molecular data suggest the female is <italic><tp:taxon-name><tp:taxon-name-part taxon-name-part-type="genus" reg="Rhopalopsole">R.</tp:taxon-name-part><tp:taxon-name-part taxon-name-part-type="species" reg="hainana">hainana</tp:taxon-name-part></tp:taxon-name></italic>.</p><table-wrap id="T3" position="float" orientation="portrait"><label>Table 3.</label><caption><p>Genetic distances among sequenced specimens. Upper (right) triangular matrix: standard deviation; lower (left) triangular matrix: genetic distances.</p></caption><table id="TID0EEHBG" rules="all"><tbody><tr><th rowspan="1" colspan="1"/><th rowspan="1" colspan="1">J61 F <italic><tp:taxon-name><tp:taxon-name-part taxon-name-part-type="genus" reg="Rhopalopsole">R.</tp:taxon-name-part><tp:taxon-name-part taxon-name-part-type="species" reg="hainana">hainana</tp:taxon-name-part></tp:taxon-name></italic></th><th rowspan="1" colspan="1">J64 F <italic><tp:taxon-name><tp:taxon-name-part taxon-name-part-type="genus" reg="Rhopalopsole">R.</tp:taxon-name-part><tp:taxon-name-part taxon-name-part-type="species" reg="hainana">hainana</tp:taxon-name-part></tp:taxon-name></italic></th><th rowspan="1" colspan="1">J66 M <italic><tp:taxon-name><tp:taxon-name-part taxon-name-part-type="genus" reg="Rhopalopsole">R.</tp:taxon-name-part><tp:taxon-name-part taxon-name-part-type="species" reg="hainana">hainana</tp:taxon-name-part></tp:taxon-name></italic></th></tr><tr><td rowspan="1" colspan="1">J61 F <italic><tp:taxon-name><tp:taxon-name-part taxon-name-part-type="genus" reg="Rhopalopsole">R.</tp:taxon-name-part><tp:taxon-name-part taxon-name-part-type="species" reg="hainana">hainana</tp:taxon-name-part></tp:taxon-name></italic></td><td rowspan="1" colspan="1"/><td rowspan="1" colspan="1">0.006</td><td rowspan="1" colspan="1">0.0</td></tr><tr><td rowspan="1" colspan="1">J64 F <italic><tp:taxon-name><tp:taxon-name-part taxon-name-part-type="genus" reg="Rhopalopsole">R.</tp:taxon-name-part><tp:taxon-name-part taxon-name-part-type="species" reg="hainana">hainana</tp:taxon-name-part></tp:taxon-name></italic></td><td rowspan="1" colspan="1">0.009</td><td rowspan="1" colspan="1"/><td rowspan="1" colspan="1">0.006</td></tr><tr><td rowspan="1" colspan="1">J66 M <italic><tp:taxon-name><tp:taxon-name-part taxon-name-part-type="genus" reg="Rhopalopsole">R.</tp:taxon-name-part><tp:taxon-name-part taxon-name-part-type="species" reg="hainana">hainana</tp:taxon-name-part></tp:taxon-name></italic></td><td rowspan="1" colspan="1">0.0</td><td rowspan="1" colspan="1">0.009</td><td rowspan="1" colspan="1"/></tr></tbody></table></table-wrap><p>We compared the holotype with the specimens from Baisha County, which originated from near the type locality. The hitherto unknown female resembles the female of <italic><tp:taxon-name><tp:taxon-name-part taxon-name-part-type="genus" reg="Rhopalopsole">R.</tp:taxon-name-part><tp:taxon-name-part taxon-name-part-type="species" reg="bawanglinga">bawanglinga</tp:taxon-name-part></tp:taxon-name></italic>, but the tip of the pregenital plate is not bilobed, and the transverse band on sternum 8 is more pronounced.</p></tp:treatment-sec><ref-list><ref id="B25"><mixed-citation xmlns:xlink="http://www.w3.org/1999/xlink" xlink:type="simple"><person-group><name name-style="western"><surname>Wang</surname><given-names>YY</given-names></name><name name-style="western"><surname>Liu</surname><given-names>XY</given-names></name><name name-style="western"><surname>Winterton</surname><given-names>SL</given-names></name><name name-style="western"><surname>Yan</surname><given-names>Y</given-names></name><name name-style="western"><surname>Chang</surname><given-names>WC</given-names></name><name name-style="western"><surname>Yang</surname><given-names>D</given-names></name></person-group> (<year>2013</year>) Comparative mitogenomic analysis reveals sexual dimorphism in a rare montane lacewing (<tp:taxon-name><tp:taxon-name-part taxon-name-part-type="class">Insecta</tp:taxon-name-part></tp:taxon-name>: <tp:taxon-name><tp:taxon-name-part taxon-name-part-type="order">Neuroptera</tp:taxon-name-part></tp:taxon-name>: <tp:taxon-name><tp:taxon-name-part taxon-name-part-type="family">Ithonidae</tp:taxon-name-part></tp:taxon-name>). PLoS ONE 8(12): e83986–e83986. <ext-link xlink:href="10.1371/journal.pone.0083986" ext-link-type="doi" xlink:type="simple">https://doi.org/10.1371/journal.pone.0083986</ext-link></mixed-citation></ref><ref id="B6"><mixed-citation xmlns:xlink="http://www.w3.org/1999/xlink" xlink:type="simple"><person-group><name name-style="western"><surname>Johns</surname><given-names>GC</given-names></name><name name-style="western"><surname>Avise</surname><given-names>JC</given-names></name></person-group> (<year>1998</year>) <article-title>A comparative summary of genetic distances in the vertebrates from the mitochondrial cytochrome b gene.</article-title><source>Molecular Biology and Evolution</source><volume>15</volume>(<issue>11</issue>): <fpage>1481</fpage>–<lpage>1490</lpage>. <ext-link xlink:href="10.1093/oxfordjournals.molbev.a025875" ext-link-type="doi" xlink:type="simple">https://doi.org/10.1093/oxfordjournals.molbev.a025875</ext-link></mixed-citation></ref><ref id="B5"><mixed-citation xmlns:xlink="http://www.w3.org/1999/xlink" xlink:type="simple"><person-group><name name-style="western"><surname>Hebert</surname><given-names>PDN</given-names></name><name name-style="western"><surname>Ratnasingham</surname><given-names>S</given-names></name><name name-style="western"><surname>DeWaard</surname><given-names>JR</given-names></name></person-group> (<year>2003</year>) Barcoding animal life: Cytochrome c oxidase subunit 1 divergences among closely related species. Proceedings of the Royal Society B, Biological Sciences 270(Supplement): S96–S99. <ext-link xlink:href="10.1098/rsbl.2003.0025" ext-link-type="doi" xlink:type="simple">https://doi.org/10.1098/rsbl.2003.0025</ext-link></mixed-citation></ref><ref id="B17"><mixed-citation xmlns:xlink="http://www.w3.org/1999/xlink" xlink:type="simple"><person-group><name name-style="western"><surname>Park</surname><given-names>DS</given-names></name><name name-style="western"><surname>Foottit</surname><given-names>R</given-names></name><name name-style="western"><surname>Maw</surname><given-names>E</given-names></name><name name-style="western"><surname>Hebert</surname><given-names>PD</given-names></name></person-group> (<year>2011</year>) Barcoding bugs: DNA-based identification of the true bugs (<tp:taxon-name><tp:taxon-name-part taxon-name-part-type="class">Insecta</tp:taxon-name-part></tp:taxon-name>: <tp:taxon-name><tp:taxon-name-part taxon-name-part-type="order">Hemiptera</tp:taxon-name-part></tp:taxon-name>: <tp:taxon-name><tp:taxon-name-part taxon-name-part-type="suborder">Heteroptera</tp:taxon-name-part></tp:taxon-name>). PLoS ONE 6(4): e29419. <ext-link xlink:href="10.1371/journal.pone.0018749" ext-link-type="doi" xlink:type="simple">https://doi.org/10.1371/journal.pone.0018749</ext-link></mixed-citation></ref><ref id="B42"><mixed-citation xmlns:xlink="http://www.w3.org/1999/xlink" xlink:type="simple"><person-group><name name-style="western"><surname>Zhou</surname><given-names>X</given-names></name><name name-style="western"><surname>Adamowicz</surname><given-names>SJ</given-names></name><name name-style="western"><surname>Jacobus</surname><given-names>LM</given-names></name><name name-style="western"><surname>DeWalt</surname><given-names>RE</given-names></name><name name-style="western"><surname>Hebert</surname><given-names>PD</given-names></name></person-group> (<year>2009</year>) <article-title>Towards a comprehensive barcode library for Arctic life-<tp:taxon-name><tp:taxon-name-part taxon-name-part-type="order">Ephemeroptera</tp:taxon-name-part></tp:taxon-name>, <tp:taxon-name><tp:taxon-name-part taxon-name-part-type="order">Plecoptera</tp:taxon-name-part></tp:taxon-name>, and <tp:taxon-name><tp:taxon-name-part taxon-name-part-type="order">Trichoptera</tp:taxon-name-part></tp:taxon-name> of Churchill, Manitoba, Canada.</article-title><source>Frontiers in Zoology</source><volume>6</volume>(<issue>1</issue>): <fpage>30</fpage>. <ext-link xlink:href="10.1186/1742-9994-6-30" ext-link-type="doi" xlink:type="simple">https://doi.org/10.1186/1742-9994-6-30</ext-link></mixed-citation></ref></ref-list></tp:taxon-treatment>
