# Supplementary material for: ﻿New and little-known stonefly species of the Rhopalopsolevietnamica ‘western assemblage’ group (Plecoptera, Leuctridae) from China
Source: Zookeys. 2023 Nov 6;1183:125–37. doi: 10.3897/zookeys.1183.103288 (PMC10646793; doi:10.3897/zookeys.1183.103288)
Supplement: XML Treatment for Rhopalopsole dentiloba [file zookeys.1183.103288-treatment3.xml]

<!DOCTYPE tp:taxon-treatment
  PUBLIC "-//TaxonX//DTD Taxonomic Treatment Publishing DTD v0 20100105//EN" "tax-treatment-NSO.dtd">
<tp:taxon-treatment xmlns:tp="http://www.plazi.org/taxpub"><tp:treatment-meta><kwd-group><label>Taxon classification</label><kwd>
              <named-content content-type="kingdom">Animalia</named-content>
            </kwd><kwd>
              <named-content content-type="order">Plecoptera</named-content>
            </kwd><kwd>
              <named-content content-type="family">Leuctridae</named-content>
            </kwd></kwd-group><mixed-citation publication-type="journal"><person-group><name><surname>Li</surname><given-names>Mengyu</given-names></name><name><surname>Wang</surname><given-names>Bingli</given-names></name><name><surname>Yang</surname><given-names>Ding</given-names></name><name><surname>Murányi</surname><given-names>Dávid</given-names></name><name><surname>Li</surname><given-names>Weihai</given-names></name><name><surname>Wang</surname><given-names>Hongliang</given-names></name></person-group><article-title>﻿New and little-known stonefly species of the <italic><tp:taxon-name><tp:taxon-name-part taxon-name-part-type="genus" reg="Rhopalopsole">Rhopalopsole</tp:taxon-name-part><tp:taxon-name-part taxon-name-part-type="species" reg="vietnamica">vietnamica</tp:taxon-name-part></tp:taxon-name></italic> ‘western assemblage’ group (<tp:taxon-name><tp:taxon-name-part taxon-name-part-type="order">Plecoptera</tp:taxon-name-part></tp:taxon-name>, <tp:taxon-name><tp:taxon-name-part taxon-name-part-type="family">Leuctridae</tp:taxon-name-part></tp:taxon-name>) from China</article-title><source>Zookeys</source><day>06</day><month>11</month><year>2023</year><volume>1183</volume><fpage>125</fpage><lpage>137</lpage><pub-id pub-id-type="doi">10.3897/zookeys.1183.103288</pub-id></mixed-citation></tp:treatment-meta><tp:nomenclature><label>﻿</label><tp:taxon-name>
            <object-id xmlns:xlink="http://www.w3.org/1999/xlink" content-type="arpha" xlink:type="simple">9AF174B0-7237-58A6-BB64-2952881AC864</object-id>
            <tp:taxon-name-part taxon-name-part-type="genus" reg="Rhopalopsole">Rhopalopsole</tp:taxon-name-part>
            <tp:taxon-name-part taxon-name-part-type="species" reg="dentiloba">dentiloba</tp:taxon-name-part>
          </tp:taxon-name><tp:taxon-authority>Wu, 1973</tp:taxon-authority><xref ref-type="fig" rid="F5">Figs 5</xref><xref ref-type="fig" rid="F6">, 6</xref><tp:nomenclature-citation-list><tp:nomenclature-citation><tp:taxon-name>
                <tp:taxon-name-part taxon-name-part-type="genus" reg="Rhopalopsole">Rhopalopsole</tp:taxon-name-part>
                <tp:taxon-name-part taxon-name-part-type="species" reg="dentiloba">dentiloba</tp:taxon-name-part>
              </tp:taxon-name><comment>Wu, 1973: 105 (original description).</comment></tp:nomenclature-citation></tp:nomenclature-citation-list></tp:nomenclature><tp:treatment-sec sec-type="material" id="SECID0ESDAG"><title>Material examined.</title><p>4 males, 1 female (<named-content xmlns:xlink="http://www.w3.org/1999/xlink" content-type="dwc:institutional_code" xlink:title="Entomological Museum of China Agricultural University" xlink:href="http://grbio.org/institution/china-agricultural-university" xlink:type="simple">CAU</named-content>), China: Yunnan Province, Xishuangbanna, Meng shimron botanical garden, 22.IV.2007, <named-content xmlns:xlink="http://www.w3.org/1999/xlink" content-type="dwc:verbatimCoordinates" xlink:type="simple"><named-content content-type="geo-json" specific-use="{&#34;type&#34;:&#34;Point&#34;,&#34;coordinates&#34;:[101.268600,21.919200]}" id="NCID0E6DAG" xlink:type="simple">21°55'9.12"N, 101°16'6.96"E</named-content></named-content>, 550 m, leg. D. Hui. 1 male (<abbrev xmlns:xlink="http://www.w3.org/1999/xlink" xlink:title="Insect Collection of Henan Institute of Science and Technology" id="ABBRID0EEEAG" xlink:type="simple">HIST</abbrev>), China: Yunnan Province, Xishuangbanna, Mengla, Wangtianshu scenic spot, 9.V.2009, <named-content xmlns:xlink="http://www.w3.org/1999/xlink" content-type="dwc:verbatimCoordinates" xlink:type="simple"><named-content content-type="geo-json" specific-use="{&#34;type&#34;:&#34;Point&#34;,&#34;coordinates&#34;:[100.875800,22.031600]}" id="NCID0ELEAG" xlink:type="simple">22°1'53.76"N, 100°52'32.88"E</named-content></named-content>, 840 m, leg. X.S. Yang.</p></tp:treatment-sec><tp:treatment-sec sec-type="remarks" id="SECID0EQEAG"><title>Remarks.</title><p>We examined several specimens from Xishuangbanna, Yunnan Province, which is the same location where <italic><tp:taxon-name><tp:taxon-name-part taxon-name-part-type="genus" reg="Rhopalopsole">R.</tp:taxon-name-part><tp:taxon-name-part taxon-name-part-type="species" reg="dentiloba">dentiloba</tp:taxon-name-part></tp:taxon-name></italic> was described. The original description and illustrations did not provide sufficient details for identification. Therefore, we discuss herein the distinctive morphological characters of our specimens. This species is a typical member of the <italic><tp:taxon-name><tp:taxon-name-part taxon-name-part-type="genus" reg="Rhopalopsole">R.</tp:taxon-name-part><tp:taxon-name-part taxon-name-part-type="species" reg="vietnamica">vietnamica</tp:taxon-name-part></tp:taxon-name></italic> group, western assemblage sensu <xref ref-type="bibr" rid="B24">Sivec et al. (2008)</xref>. The male tergum 9 (Fig. <xref ref-type="fig" rid="F5">5A, C, D</xref>) has a small triangular, upraised sclerotized process on hind margin. Tergum 10 (Fig. <xref ref-type="fig" rid="F5">5A, B</xref>) bears a small bifurcate spine at each posterolateral corner in dorsal and lateral aspects, but the inner/lower spine is not easily observed. In lateral view (Fig. <xref ref-type="fig" rid="F5">5C, D</xref>), unbranched, sclerotized lateral projections are seen. The epiproct is small, hook-like. The minute teeth of the subanal lobe described for the holotype are possibly the distinct furrows seen in the males observed in this study. The identity of these specimens is primarily based on a similar female and their proximity to the type locality (Mengsong town or Mengsong village in this town). The female (Fig. <xref ref-type="fig" rid="F6">6A, B</xref>) is identical to the original illustration. However, doubts may arise about association of the original female and the male holotype, as tropical Yunnan is well known for its high biodiversity, where more <italic><tp:taxon-name><tp:taxon-name-part taxon-name-part-type="genus" reg="Rhopalopsole">Rhopalopsole</tp:taxon-name-part></tp:taxon-name></italic> species may co-occur.</p><fig id="F5" position="float" orientation="portrait"><object-id xmlns:xlink="http://www.w3.org/1999/xlink" content-type="doi" xlink:type="simple">10.3897/zookeys.1183.103288.figure5</object-id><object-id xmlns:xlink="http://www.w3.org/1999/xlink" content-type="arpha" xlink:type="simple">783F7EF8-800B-506F-9070-055DB93EDAF4</object-id><label>Figure 5.</label><caption><p><italic><tp:taxon-name><tp:taxon-name-part taxon-name-part-type="genus" reg="Rhopalopsole">Rhopalopsole</tp:taxon-name-part><tp:taxon-name-part taxon-name-part-type="species" reg="dentiloba">dentiloba</tp:taxon-name-part></tp:taxon-name></italic> Wu, 1973 (male) <bold>A</bold> terminalia, dorsal view <bold>B</bold> terminalia, ventral view <bold>C</bold> terminalia, lateral view <bold>D</bold> terminalia, dorsolateral view. <bold>us</bold>: upper spine.</p></caption><graphic xmlns:xlink="http://www.w3.org/1999/xlink" xlink:href="zookeys-1183-125_article-103288__-g005.jpg" position="float" orientation="portrait" xlink:type="simple" id="oo_931918.jpg"><uri content-type="original_file" xlink:type="simple">https://binary.pensoft.net/fig/931918</uri></graphic></fig><fig id="F6" position="float" orientation="portrait"><object-id xmlns:xlink="http://www.w3.org/1999/xlink" content-type="doi" xlink:type="simple">10.3897/zookeys.1183.103288.figure6</object-id><object-id xmlns:xlink="http://www.w3.org/1999/xlink" content-type="arpha" xlink:type="simple">A3915325-B6E9-56D3-B089-F89DB8D3F6BD</object-id><label>Figure 6.</label><caption><p><italic><tp:taxon-name><tp:taxon-name-part taxon-name-part-type="genus" reg="Rhopalopsole">Rhopalopsole</tp:taxon-name-part><tp:taxon-name-part taxon-name-part-type="species" reg="dentiloba">dentiloba</tp:taxon-name-part></tp:taxon-name></italic> Wu, 1973 (female) <bold>A</bold> terminalia, ventral view <bold>B</bold> terminalia, lateral view.</p></caption><graphic xmlns:xlink="http://www.w3.org/1999/xlink" xlink:href="zookeys-1183-125_article-103288__-g006.jpg" position="float" orientation="portrait" xlink:type="simple" id="oo_931919.jpg"><uri content-type="original_file" xlink:type="simple">https://binary.pensoft.net/fig/931919</uri></graphic></fig></tp:treatment-sec><ref-list><ref id="B24"><mixed-citation xmlns:xlink="http://www.w3.org/1999/xlink" xlink:type="simple"><person-group><name name-style="western"><surname>Sivec</surname><given-names>I</given-names></name><name name-style="western"><surname>Harper</surname><given-names>PP</given-names></name><name name-style="western"><surname>Shimizu</surname><given-names>T</given-names></name></person-group> (<year>2008</year>) <article-title>Contribution to the study of the Oriental genus <italic><tp:taxon-name><tp:taxon-name-part taxon-name-part-type="genus">Rhopalopsole</tp:taxon-name-part></tp:taxon-name></italic> (<tp:taxon-name><tp:taxon-name-part taxon-name-part-type="order">Plecoptera</tp:taxon-name-part></tp:taxon-name>: <tp:taxon-name><tp:taxon-name-part taxon-name-part-type="family">Leuctridae</tp:taxon-name-part></tp:taxon-name>).</article-title><source>Scopolia</source><volume>64</volume>: <fpage>1</fpage>–<lpage>122</lpage>.</mixed-citation></ref></ref-list></tp:taxon-treatment>
